# Supplementary material for: STING induces early IFN-β in the liver and constrains myeloid cell-mediated dissemination of murine cytomegalovirus
Source: Nat Commun. 2019 Jun 27;10:2830. doi: 10.1038/s41467-019-10863-0 (PMC6597531; doi:10.1038/s41467-019-10863-0)
Supplement: Supplementary file 4 — Source Data [file 41467_2019_10863_MOESM4_ESM.xlsx]

## Sheet: Figure 1a
Figure 1a		Survival Analysis
		C57BL/6	IFNAR KO	MyTrMa KO	STING KO	MyTrMaSt KO
	mice total	15	15	11	9	9
	death on day
	4		1
	5		14	1
	6	1		2		9
	7	1		2
	8			1
	survived	13	0	5	9	0

## Sheet: Figure 1b
Figure 1b		[%] Body Weight
		C57BL/6
	dpi
	0	100	100	100	100	100	100	100	100	100	100	100	100	100	100	100
	1	99.6241	96.4706	100	94.1176	97.6431	98.2456	97.5524	100	99.1266	97.9827	94.4262	96.5957	99.6094	99.1968	98.8417
	2	96.9925	95.6863	94.1489	94.1176	94.2761	95.4386	96.1539	96.7857	95.1965	92.5072	89.5082	90.6383	96.0938	97.992	97.2973
	3	95.8647	94.902	96.8085	90.6574	93.6027	93.3333	94.7552	96.4286	97.3799	89.6254	86.8852	90.2128	98.0469	98.7952	98.0695
	4	93.609	92.9412	94.1489	88.9273	89.899	90.5263	90.9091	92.5	96.0699	87.8963	85.2459	89.3617	96.0938	97.992	97.6834
	5	93.985	93.7255	95.7447	90.3114	90.9091	91.579	89.1608	92.8571	98.2533	86.1231	80.4945	86.3196	98.8281	100.402	100.772
	6	94.3609	94.5098	96.2766	85.4671	85.1852	85.9649	83.9161	92.8571	94.7598	84.438	79.6721	82.5532	96.4844	102.41	100.386
	7	97.7444	96.0784	103.192	93.0796	93.266	94.7368	89.5105	96.7857	98.69	83.2853		79.5745	100	102.811	101.93
	8	97.7444	96.0784	103.723	94.4637	94.6128	96.1403	93.3566	99.2857	101.747	88.1844			99.6094	102.008	101.158
	9	99.2481	96.8628	103.723	95.5017	94.2761	95.7895	94.4056	100.714	98.69	89.049			100.391	102.811	101.158
	10	98.8722	96.0784	102.66	96.5398	94.6128	96.8421	95.8042	101.786	98.69	89.9135			100.391	104.819	100.386
	11	100	96.8628	101.064	96.1938	96.633	97.193	95.1049	101.429	102.62	90.4899			101.562	104.819	101.93
	12	100.752	96.8628	103.723	93.7716	94.2761	95.4386				91.0663			102.734	104.819	101.158
	13	99.6241	95.6863	105.851	93.7716	93.266	94.386				91.3545
	14	100	96.8628	102.66	93.0796	92.5926	95.7895	95.8042	97.8571	100.437	91.6427			101.172	104.418	98.8417
		IFNAR KO
	dpi
	0	100	100	100	100	100	100	100	100	100	100	100	100	100	100	100
	1	102.632	102.02	101.81	100.851	100.433	97.9839	99.6337	99.1561	100	99.3651	96.6292	97.0464	97.8632	94.6602	98.722
	2	96.4912	98.6532	97.7376	93.617	89.1775	89.9194	92.3077	90.7173	96.9163	97.7778	88.764	85.654	96.1539	91.2621	91.6933
	3	90.3509	89.899	90.9502	86.383	83.1169	85.4839	87.5458	84.8101	89.4273	88.8889	84.2697	80.1688	89.3162	86.8932	87.8594
	4	86.4035	86.532	88.6878	84.2553	81.3853	82.6613	84.6154	82.7004	85.9031	85.0794	80.5243	77.2152	84.6154	83.4951	86.5815
	5				83.4043	79.6537	81.8548	82.7839	81.8565	81.9383	83.8095	77.81		82.0513	78.6408	83.3866
		MyTrMa KO
	dpi
	0	100	100	100	100	100	100	100	100	100	100	100
	1	100	101.042	100	98.9761	99.6721	97.6415	102.186	97.9094	100	98.917	98.4472
	2	99.0654	102.604	101.974	99.3174	100.656	96.2264	100	97.561	100	99.639	98.7578
	3	98.5981	100	101.316	101.365	101.639	95.283	96.1749	96.8641	98.2394	97.1119	96.8944
	4	91.5888	90.1042	96.0526	95.5631	96.7213	89.6226	90.1639	91.9861	93.3099	94.2238	93.7888
	5	86.4486	80.7292	92.7632	92.1502	91.4754	87.5089	92.1347	90.063	90.1409	91.6967	90.9938
	6	82.7103		84.2105	85.6655	86.5574	79.2453	78.1421	81.1847	85.2113	84.4765	86.3354
	7	83.6449		83.5526	85.3242	87.2131			77.3519	80.9859	79.0614	81.677
	8	91.5888		81.579	87.0307	90.1639				78.5211		83.8509
	9	94.8598		83.2237	89.7611	94.0984						87.5776
	10	98.1308		87.171	92.4915	95.082						89.441
	11	99.0654		87.829	93.5154	93.7705						90.6832
	12	98.5981										90.9938
	13	100
	14	100.467		93.421	96.587	94.7541						93.1677
		STING KO
	dpi
	0	100	100	100	100	100	100	100	100	100
	1	104.135	100.357	97.1429	99.6364	100.448	100.995	98.0392	101.333	100
	2	100	93.9286	91.9048	93.8182	95.0673	93.5323	95.7516	96.4444	92.6606
	3	97.3684	93.5714	91.4286	90.1818	90.583	92.0398	91.5033	96.8889	93.1193
	4	95.8647	90.7143	93.3333	85.8182	90.1345	91.0448	91.1765	95.5556	92.2018
	5	99.6241	90.3571	95.7143	84.3636	91.4798	92.5373	94.7712	100	92.6606
	6	104.135	94.6429	96.1905	84.7273	85.2018	86.5672	94.1176	94.2222	84.8624
	7	104.887	96.4286	99.0476	87.2727	91.4798	93.5323	96.0784	99.1111	89.4495
	8	104.887	97.5	101.905	93.4545	96.4126	98.01	95.4248	104	96.3303
	9	105.263	97.8571	102.381	95.2727	100.448	99.5025	98.6928	101.778	100.917
	10	105.263	98.2143	99.0476	96.7273	98.2063	100	96.732	103.111	99.5413
	11	105.639	97.8571	99.5238	95.6364	99.5516	98.01	97.7124	104.444	98.1651
	12	106.391	98.2143	98.0952				96.732	106.222	99.0826
	13	104.511	98.2143	100.476
	14	104.887	97.8571	98.0952	96.3636	100.897	99.005	95.7516	104	98.6239
		MyTrMaSt KO
	dpi
	0	100	100	100	100	100	100	100	100	100
	1	100.376	100.377	99.6364	101.779	100.733	102.913	100.952	99.5305	99.5
	2	98.4962	101.509	100	100.712	99.2674	103.398	100	99.5305	99
	3	96.2406	98.1132	97.0909	96.0854	95.2381	94.6602	92.8571	89.6714	91
	4	90.9774	92.4528	94.5455	91.8149	91.5751	88.3495	87.1429	84.9765	86
	5	86.4662	86.7925	89.4545	87.9004	86.4469	82.0388	80.4762	80.7512	81
	6	80.8271	79.2453	80.7273	82.2064	81.685	78.1553	75.7143	76.5258	75.5

## Sheet: Figure 1c
Figure 1c		Survival Analysis
		C57BL/6	cGAS KO	MyTrMaGa KO
	mice total	15	6	5
	death on day
	5			1
	6	1		4
	7	1
	survived	13	6	0

## Sheet: Figure 1d
Figure 1d		[%] Body Weight
		C57BL/6
	dpi
	0	100	100	100	100	100	100	100	100	100	100	100	100	100	100	100
	1	99.6241	96.4706	100	94.1176	97.6431	98.2456	97.5524	100	99.1266	97.9827	94.4262	96.5957	99.6094	99.1968	98.8417
	2	96.9925	95.6863	94.1489	94.1176	94.2761	95.4386	96.1539	96.7857	95.1965	92.5072	89.5082	90.6383	96.0938	97.992	97.2973
	3	95.8647	94.902	96.8085	90.6574	93.6027	93.3333	94.7552	96.4286	97.3799	89.6254	86.8852	90.2128	98.0469	98.7952	98.0695
	4	93.609	92.9412	94.1489	88.9273	89.899	90.5263	90.9091	92.5	96.0699	87.8963	85.2459	89.3617	96.0938	97.992	97.6834
	5	93.985	93.7255	95.7447	90.3114	90.9091	91.579	89.1608	92.8571	98.2533	86.1231	80.4945	86.3196	98.8281	100.402	100.772
	6	94.3609	94.5098	96.2766	85.4671	85.1852	85.9649	83.9161	92.8571	94.7598	84.438	79.6721	82.5532	96.4844	102.41	100.386
	7	97.7444	96.0784	103.192	93.0796	93.266	94.7368	89.5105	96.7857	98.69	83.2853		79.5745	100	102.811	101.93
	8	97.7444	96.0784	103.723	94.4637	94.6128	96.1403	93.3566	99.2857	101.747	88.1844			99.6094	102.008	101.158
	9	99.2481	96.8628	103.723	95.5017	94.2761	95.7895	94.4056	100.714	98.69	89.049			100.391	102.811	101.158
	10	98.8722	96.0784	102.66	96.5398	94.6128	96.8421	95.8042	101.786	98.69	89.9135			100.391	104.819	100.386
	11	100	96.8628	101.064	96.1938	96.633	97.193	95.1049	101.429	102.62	90.4899			101.562	104.819	101.93
	12	100.752	96.8628	103.723	93.7716	94.2761	95.4386				91.0663			102.734	104.819	101.158
	13	99.6241	95.6863	105.851	93.7716	93.266	94.386				91.3545
	14	100	96.8628	102.66	93.0796	92.5926	95.7895	95.8042	97.8571	100.437	91.6427			101.172	104.418	98.8417
		cGAS KO
	dpi
	0	100	100	100	100	100	100
	1	100	99.2366	100	96.7593	101.974	101.205
	2	98.1752	96.9466	97.6378	91.2037	97.0395	99.1968
	3	94.8905	92.3664	88.5827	88.4259	95.0658	94.7791
	4	90.5109	87.0229	85.4331	87.963	92.4342	88.755
	5	94.8905	87.0229	85.8268	85.6482	97.6974	92.3695
	6	100.365	90.8397	92.126	87.963	100.658	91.5663
	7	102.555	95.4198	95.6693	94.4444	101.645	95.5823
	8	104.015	98.4733	100	99.0741	102.632	98.3936
	9	103.285	98.855	100	101.852	105.592	100.803
	10	104.38	100	100	100	104.934	102.008
	11	105.109	99.6183	102.756	102.315	106.908	103.213
	12	104.015	100	102.362	104.167	105.263	103.213
	13	104.745	100.763	101.969	105.093	105.592	104.016
	14	105.109	102.29	102.756	102.315	105.263	104.418
		MyTrMaGa KO
	dpi
	0	100	100	100	100	100
	1	98.2935	100	101.562	98.2935	100
	2	98.6348	96.7391	96.3542	98.6348	96.7391
	3	94.5392	93.1159	90.1042	94.5392	93.1159
	4	91.1263	89.4928	83.8542	91.1263	89.4928
	5	84.9829	83.3333	80.2083	84.9829	83.3333
	6	81.9113	80.4348		81.9113	80.4348

## Sheet: Figure 2a
Figure 2a		IFN-α in blood serum [pg/mL]
		C57BL/6
	4 hpi	72.0372	164.543	123.207	277.378	291.56	366.816	514.955	348.92	99.8813	235.874	99.2534	131.846	102.306	95.9056
	36 hpi	2050.49	2655.52	1946.12	1389.17	1994.18	2396.33	1859.72	3686.56	2599.27	1991.12	2821.03	663.8	1011.21
		MyTrMa KO
	4 hpi	88.0569	187.606	215.431	539.41	162.001	90.9492	84.7569	54.9986	36.5211	63.5981	69.8569	23.146
	36 hpi	0	0	0	0	0	0	0	0	0	0	0	0
		STING KO
	4 hpi	0	0	0	57.7313	306.787	63.9377	82.9691	0	26.5794	33.5181	21.5228	339.638
	36 hpi	5480.21	7134.27	3192.73	2547.45	3353.7	6492.81	3711.24	6233.93	4554.45	5599.15
		MyTrMaSt KO
	4 hpi	0	0	0	0	0
	36 hpi	0	0	0	0	0	0

## Sheet: Figure 2b
Figure 2b		IFN-β in blood serum [pg/mL]
		C57BL/6
	4 hpi	204.535	151.925	257.354	192.053	109.276	121.58	199.272	124.433	159.594	224.315	170.337
	36 hpi	64.1032	108.726	107.894	62.403	43.5118	49.7516	35.7212	27.2922	51.215	43.6772	87.9485
		MyTrMa KO
	4 hpi	318.12	528.254	436.5	333.492	574.714	502.647	455.367	250.791	170.136
	36 hpi	0	0	0	0	0	0	0	0	0
		STING KO
	4 hpi	0	0	0	0	0	0	0	86.9883	41.6981	5.42343	4.50563	7.28042
	36 hpi	227.116	195.011	228.174	176.076	214.551	164.471	103.082	62.8973	65.3822	325.535	152.886
		MyTrMaSt KO
	4 hpi	3.89848	3.89848	5.42343	4.20154
	36 hpi	4.20154	6.96916	4.81067	4.81067	5.73107	4.50563

## Sheet: Figure 3b
Figure 3b		In vivo imaging IFN-β reporter mice
Liver		IFN-β rep
	0 hpi	51600	58900	55600	63900	59200	40100	44400	39100	31200	31900	33000	28200	63200	65200
	4 hpi	1330000	1590000	1130000	308000	1180000	616000	838000	953000	819000	658000	758000	171000	2590000	1050000
		MyTrMa KO IFN-β rep
	0 hpi	11600	14900	8490	7020	24100	8030	12700	8250	8150	10900	12300
	4 hpi	5080000	4450000	6410000	828000	1740000	714000	1590000	1810000	1050000	5120000	4520000
		STING KO IFN-β rep
	0 hpi	43700	26400	38200	54100	50700	32100	46800	34200	52600	31400	38900	38300
	4 hpi	107000	340000	78800	74900	76500	31300	99100	35500	45400	48100	69100	106000
Spleen		IFN-β rep
	0 hpi	16200	26700	32800	23400	30100	13600	20600	21100	31200	31900	33000	16800	19000	36400
	36 hpi	537000	306000	167000	259000	210000	46300	76800	224000
	48 hpi	891000	923000	1140000	2030000	886000	1240000	496000	981000	822000	1060000	1100000	206000	382000	2070000
		MyTrMa KO IFN-β rep
	0 hpi	22000	14000	6500	5880	33500	8030	12700	8250	9010	4720	15500
	36 hpi	10200	24600	20700	38600	71900	52100	37400
	48 hpi	1630000	1170000	979000	165000	134000	642000	401000	438000
		STING KO IFN-β rep
	0 hpi	25700	10100	20000	18900	16400	27900	30200	34200	52600	11000	37000	21800
	36 hpi	32800	48900	273000	97900	117000	59000	309000	300000
	48 hpi	2340000	1030000	988000	392000	283000	1650000	768000	189000	853000	540000

## Sheet: Figure 3c-e
Figure 3c-e		Ex vivo analysis IFN-β reporter mice
Liver	hpi	IFN-β rep											Mean
	0	1240	2240	1410	825	935	770						1236.67
	4	120000	97200	107000	12500	13800	21000	54900.00	46900.00	60700			61742.9
	24	13400	15700	9830	5120	6440	5060	5760	7460	13200	14500.00	4620	8659
	36	10200	9440	6800	4440	3610	18000.00	4240					6455
	48	6030	6310	7680	7460	4710	4550	6050.00	4070				5830
	72	6530	5040	6800	4160	4160	4330	5230	4350				5075
	96	24800	8400	4380	3500	2730	3120	2370	4510				6726.25
	120	2400	1520	1960	2590	2040	5890	3410	2640				2806.25
		MyTrMa KO IFN-β rep
	0	1240	422	367	367	0							479.2
	4	310000	132000	225000	17100	27200	28600						123317
	24	5500	5230	5010	8780	10800	6910						7038.33
	36	19800	29200	3830	5100	5100							12606
	48	21600	11200	20900	5920	3610	5100						11388.3
	72	8230	7960	11000	34400	36000							19518
	96	24200	16900	28100	21500	30700							24280
	120	16800	10300	16100	16600	23000							16560
		STING KO IFN-β rep
	0	528	253	1680	528	253	1680	495	715	990			791.333
	4	4380	2400	2620	963	257	257						1812.83
	24	424	1140	644	935	1100	1210	917	257	367			777.111
	36	7570	3340	5810	3170	1850	2180	10100	8530				5318.75
	48	5040	3390	4110	4000	3720	2840						3850
	72	5150	5920	4330	3060	1740	3280						3913.33
	96	4770	5100	6690	7410	5980	5150						5850
	120	1630	1800	2070	2970	5560	5280						3218.33
Spleen	hpi	IFN-β rep
	0	1680	1490	1160	605	770	550						1042.5
	4	33600	16400	16800	3250	3960	13500	64200.00	38000.00	2150			12808.6
	24	14500	14600	12500	4680	4240	3690	4840	18200	57600	61500.00	1050	13590
	36	74300	71300	33700	23900	25700	68400.00	12000					40150
	48	104000	127000	72800	120000	115000	163000	97600.00	24700				103786
	72	20300	28900	15200	16800	15100	21500	14100	5230				17141.2
	96	96500	15900	18500	26800	22500	19900	12000	24800				29612.5
	120	3580	4460	5010	2310	770	2920	2860	4950				3357.5
		MyTrMa KO IFN-β rep
	0	1350	385	275	275	165							490
	4	30700	23100	52000	880	2480	3190						18725
	24	1380	770	715	1430	1710	1490						1249.17
	36	10300	5920	1600	2480	1160							4292
	48	74300	74600	56100	26800	56900	56900						57600
	72	30000	29600	33800	53100	37100							36720
	96	37200	39800	32500	24100	36100							33940
	120	29600	58100	34900	59800	123000							61080
		STING KO IFN-β rep
	0	528	143	1520	528	143	1520	275	220	715			621.333
	4	47000	12700	34900	1980	1270	7430						17546.7
	24	5920	32300	11900	880	1540	1650	1710	3850	4180			7103.33
	36	117000	113000	105000	107000	94400	93700	136000					109443
	48	67600	120000	123000	152000	82200	67500						102050
	72	19200	20900	28500	16700	22700	21000						21500
	96	29100	32800	29000	10100	20300	12500						22300
	120	4130	4460	2590	4290	4240	11300						5168.33

## Sheet: Figure 4b
Figure 4b		In vivo imaging cell type-specific IFN-β reporter mice
Liver		IFN-β rep
	0 hpi	20000	23100	22500	25700	37400	36600	34500	15000	30000	25000
	4 hpi	470000	690000	526000	483000	1480000	832000	611000	365000	779000	897000
	36 hpi	210000	192000	172000	204000	136000	170000	254000
		AlbCre+IFN-β rep
	0 hpi	18700	8920	17000	11300	12100	23100	14100	14900	13500	4870	10300	13600	10900	8540
	4 hpi	32900	17100	21600	21700	12000	30600	36800	21700	19000	13200	32000	33800	17500	10600
	36 hpi	21300	22300	22600	25000	13400	19700	17500	23200						19600
		CD11cCre+IFN-β rep
	0 hpi	12100	10200	8400	15700	9320	19400
	4 hpi	325000	289000	411000	162000	169000	410000
	36 hpi	61500	52600	76500	73300	61500	162000
		LysMCre+IFN-β rep
	0 hpi	7480	10000	7060	14600	9660	9830	9670	9550	9970	9850	5880	10600
	4 hpi	775000	1070000	349000	650000	452000	275000	350000	893000	399000	889000	527000	502000
	36 hpi	86200	87700	39200	71900	113000	77400	109000
		CD169Cre+IFN-β rep
	0 hpi	5770	11700	8910	9920
	4 hpi	959000	249000	695000	447000
	36 hpi	37200	103000	68300	78400

## Sheet: Figure 4d
Figure 4d		In vivo imaging cell type-specific IFN-β reporter mice
Spleen		IFN-β rep
	0 hpi	30800	25100	15100	9550	11200	10100	12900	8780	10000	16600
	36 hpi	78700	145000	135000	345000	187000	367000	559000
	48 hpi	247000	380000	347000	823000	456000	421000	651000
		CD11cCre+IFN-β rep
	0 hpi	7760	6570	6230	16400	28000	9800
	36 hpi	213000	140000	212000	92100	271000	53500
	48 hpi	319000	482000	313000	942000	129000
		LysMCre+IFN-β rep
	0 hpi	7160	6330	6920	4290	5430	3530	3400	5140	15600	12600	10000	13700
	36 hpi	31300	31200	39500	130000	49600	79200	127000
	48 hpi	65800	92100	97400	551000	327000	336000	461000
		CD169Cre+IFN-β rep
	0 hpi	13200	9150	13100	10800
	36 hpi	165000	68300	61600	60100
	48 hpi	527000	401000	356000	327000

[truncated: 15 more sheets: Figure 5b, Figure 5d, Figure 5e, Figure 6c, Figure 6d, Supp Fig 1a, Supp Fig 1b, Supp Fig 1c, Supp Fig 1d, Supp Fig 2a, Supp Fig 2b, Supp Fig 3b, Supp Fig 4a, Supp Fig 4b, Supp Fig 4c]
